# Supplementary material for: Novel JAK Inhibitors to Reduce Graft-Versus-Host Disease after Allogeneic Hematopoietic Cell Transplantation in a Preclinical Mouse Model
Source: Molecules. 2024 Apr 16;29(8):1801. doi: 10.3390/molecules29081801 (PMC11052071; doi:10.3390/molecules29081801)
Supplement: Supplementary file 1 [file molecules-29-01801-s001.zip]

Archive with 2 entries (2 files):
- Supplemental Information.pdf
- Supplementary Figures.pdf
